# Supplementary material for: First Report of TTSuV1 in Domestic Swiss Pigs
Source: Viruses. 2022 Apr 22;14(5):870. doi: 10.3390/v14050870 (PMC9146045; doi:10.3390/v14050870)
Supplement: Supplementary file 1 [file viruses-14-00870-s001.zip]

Archive with 3 entries (3 files):
- Figure S1 and S2.pdf
- Table S1.pdf
- Table S2.xlsx
