# Supplementary material for: First Report of TTSuV1 in Domestic Swiss Pigs
Source: Viruses. 2022 Apr 22;14(5):870. doi: 10.3390/v14050870 (PMC9146045; doi:10.3390/v14050870)
Supplement: Supplementary file 1 [file viruses-14-00870-s001.zip › Table S2.xlsx]

## Sheet: PCR brain
	Animal no.	Age group	Age (weeks)	Sex	Histological diagnosis brain	TTSuV1 PCR brain	Ct value	TTSuV1 ISH brain	TTSuV 1 PCR lung Ct value	TTSuV 1 PCR spleen Ct value
	S17-1684	fattening pig	9	mc	unremarkable	pos	30.605
	S17-1685	fattening pig	12	f	mild non-suppurative ependymitis	pos	22.806	pos
	S17-1733	fattening pig	10	mc	mild non-suppurative choroiditis	pos	32.399
	S17-1774	fattening pig	10	mc	moderate non-suppurative encephalitis/leptomeningitis	pos	28.517
	S17-1840	sow	68	f	unremarkable	pos	27.598
	S17-1841	sow	68	f	mild non-suppurative choroiditis	pos	35.522
	S17-1864	fattening pig	unknown	mc	unremarkable	pos	24.68
	S17-1865	fattening pig	unknown	f	mild non-suppurative choroiditis	pos	33.826
	S17-1888	sow	4-5 years	f	mild non-suppurative choroiditis	pos	32.757
	S18-0165	fattening pig	24	f	mild non-suppurative choroiditis/encephalitis	pos	23.404	pos
	S18-0166	fattening pig	24	f	unremarkable	pos	24.117
	S18-0209	suckling piglet	1	mc	mild non-suppurative choroiditis	pos	32.505
	S18-0413	weaning pig	6	f	unremarkable	pos	35.819
	S18-0414	weaning pig	6	mc	mild non-suppurative choroiditis	pos	36.355
	S18-0415	weaning pig	6	mc	mild non-suppurative choroiditis	pos	37.794
	S18-0515	weaning pig	12	f	mild non-suppurative choroiditis/leptomeningitis	pos	31.886
	S18-0516	weaning pig	12	mc	mild non-suppurative choroiditis	pos	37.648
	S18-0517	weaning pig	12	mc	unremarkable	pos	32.582
	S18-0572	weaning pig	12	mc	mild non-suppurative choroiditis	pos	37.491
	S18-0573	weaning pig	9	mc	mild non-suppurative choroiditis	neg	-	neg
	S18-0574	weaning pig	5	mc	mild non-suppurative choroiditis/leptomeningitis	neg	-
	S18-0609	sow	2 years	f	moderate non-suppurative choroiditis/mild non-suppurative leptomeningitis	pos	26.99
	S18-0617	fattening pig	unknown	f	mild non-suppurative choroiditis	pos	34.581
	S18-0648	fattening pig	unknown	f	severe suppurative leptomeningitis/choroiditis	neg	-
	S18-0673	fattening pig	21	mc	mild non-suppurative choroiditis	pos	25.625	pos
	S18-0674	fattening pig	21	mc	unremarkable	pos	29.463
	S18-0755	suckling piglet	2 days	m	mild non-suppurative choroiditis	neg	-	neg
	S18-0756	suckling piglet	4	f	unremarkable	neg	-
	S18-0768	fattening pig	11	f	mild non-suppurative choroiditis/encephalitis	neg	-	neg
	S18-0769	fattening pig	11	f	mild non-suppurative leptomeningitis/choroiditis	pos	37.888	neg
	S18-0782	fattening pig	21	mc	mild non-suppurative choroiditis	pos	25.348	pos
	S18-0874	fattening pig	14	mc	mild to moderate non-suppurative choroiditis	pos	31.264
	S18-0875	fattening pig	21	mc	mild non-suppurative choroiditis	pos	27.859
	S18-0882	fattening pig	13	mc	mild non-suppurative choroiditis	pos	26.809
	S18-0908	weaning pig	4	mc	mild non-suppurative choroiditis	pos	38.11
	S18-0909	weaning pig	4	f	unremarkable	neg	-
	S18-0957	sow	3 years	f	mild non-suppurative choroiditis	pos	34.099
	S18-0974	fattening pig	10	mc	mild non-suppurative choroiditis	pos	43.054	neg
	S18-1061	fattening pig	17	mc	mild non-suppurative choroiditis	pos	33.941
	S18-1062	fattening pig	unknown	mc	mild non-suppurative choroiditis	pos	36.947
	S18-1063	fattening pig	unknown	mc	unremarkable	neg	-
	S18-1117	fattening pig	10	mc	mild non-suppurative choroiditis	pos	26.091	pos
	S18-1118	fattening pig	10	f	mild non-suppurative choroiditis	pos	25.86	neg
	S18-1142	weaning pig	6	mc	mild non-suppurative choroiditis	pos	27.106
	S18-1143	weaning pig	6	mc	unremarkable	pos	32.002
	S18-1284	fattening pig	10	f	mild non-suppurative choroiditis	pos	25.214	neg
	S18-1294	suckling piglet	2	f	mild non-suppurative choroiditis	pos	37.999	neg
	S18-1322	weaning pig	10	f	mild non-suppurative choroiditis	pos	30.954
	S18-1398	suckling piglet	unknown	mc	unremarkable	pos	28.966
	S18-1399	suckling piglet	unknown	f	mild non-suppurative choroiditis	neg	-
	S18-1443	weaning pig	9	f	unremarkable	pos	34.481
	S18-1444	weaning pig	9	mc	mild non-suppurative leptomeningitis	neg	-
	S18-1459	weaning pig	8	mc	mild to moderate non-suppurative choroiditis	pos	31.703
	S18-1460	weaning pig	8	mc	mild non-suppurative leptomeningitis	pos	26.514
	S18-1461	weaning pig	12	mc	mild non-suppurative choroiditis	pos	33.934
	S18-1462	weaning pig	12	f	unremarkable	pos	33.643
	S18-1463	weaning pig	9	f	mild non-suppurative choroiditis	pos	26.214	pos
	S18-1497	fattening pig	unknown	f	mild non-suppurative leptomeningitis/choroiditis	pos	35.369
	S18-1498	fattening pig	17	mc	mild non-suppurative choroiditis	neg	-	neg
	S18-1501	fattening pig	unknown	f	mild non-suppurative choroiditis	pos	31.935
	S18-1608	suckling piglet	2	mc	mild non-suppurative choroiditis	pos	33.462
	S18-1650	suckling piglet	1	f	mild non-suppurative choroiditis	neg	-
	S18-1651	suckling piglet	1	f	unremarkable	neg	-
	S18-1652	suckling piglet	1	m	mild non-suppurative choroiditis	neg	-
	S19-0047	fattening pig	17	mc	unremarkable	neg	-
	S19-0048	fattening pig	17	f	unremarkable	neg	-
	S19-0051	suckling piglet	neonatal	m	unremarkable	neg	-
	S19-0052	suckling piglet	neonatal	f	unremarkable	neg	-
	S19-0137	weaning pig	4	mc	unremarkable	neg	-
	S19-0138	weaning pig	4	f	mild non-suppurative choroiditis	neg	-
	S19-0208	weaning pig	6	f	severe suppurative leptomeningitis	pos	37.606
	S19-0269	suckling piglet	unknown	mc	unremarkable	pos	33.514
	S19-0270	suckling piglet	unknown	f	unremarkable	pos	36.186
	S19-0292	weaning pig	8	mc	unremarkable	pos	26.015
	S19-0293	weaning pig	8	mc	mild non-suppurative choroiditis	pos	30.315
	S19-0562	weaning pig	6	mc	unremarkable	neg	-
	S19-0563	weaning pig	6	mc	unremarkable	neg	-
	S19-0564	suckling piglet	3	f	mild non-suppurative choroiditis	pos	38.214	neg
	S19-0573	suckling piglet	4	f	unremarkable	neg	-
	S19-1442	sow	60	f	mild focal non-suppurative encephalitis	pos	26.0606	neg	22.895	17.453
	S19-1456	sow	unknown	f	moderate non-suppurative choroiditis	pos	33.3184	neg	30.3575	29.438
	S19-1506	fattening pig	unknown	mc	unremarkable	pos	37.458	neg	34.1525	32.3827
	S19-1507	suckling piglet	3	m	unremarkable	neg	-	neg	neg	neg
	S19-1508	suckling piglet	4	f	unremarkable	neg	-	neg	neg	neg
	S19-1516	sow	60	f	mild non-suppurative leptomeningitis/neuronal degeneration	pos	28.7258	neg	23.6078	23.2568
	S19-1533	sow	3 yeras	f	unremarkable	neg	-	neg	neg	36.5813
	S19-1551	sow	unknown	f	mild non-suppurative choroiditis	pos	28.9556	neg	22.1673	22.8865
	S19-1589	fattening pig	unknown	f	mild non-suppurative encephalitis	pos	29.7414	neg	28.3488	23.882
	S19-1590	fattening pig	unknown	mc	unremarkable	pos	35.5148	neg	34.8564	39.3205
	S19-1591	fattening pig	unknown	mc	unremarkable	pos	28.3489	neg	23.6449	21.7474
	S19-1657	suckling piglet	2	m	unremarkable	neg	-	neg	34.1914	-
	S19-1658	suckling piglet	2	m	unremarkable	neg	-	neg	neg	39.0326
	S19-1671	fattening pig	11	mc	unremarkable	pos	30.223	neg	26.7709	24.0589
	S19-1682	weaning pig	12	mc	mild non-suppurative choroiditis	pos	29.667	neg	26.9778	24.378
	S19-1683	weaning pig	12	f	unremarkable	pos	28.723	pos	24.522	21.5669
	S19-1687	fattening pig	14	mc	unremarkable	pos	29.6508	pos	24.2163	25.35
	S19-1721	fattening pig	9	f	moderate to severe suppurative leptomeningitis/severe suppurative choroiditis	neg	-	neg	neg	neg
	S19-1732	fattening pig	15	f	unremarkable	pos	28.4651	neg	23.6623	22.545
	S19-1735	weaning pig	6	mc	unremarkable	pos	29.405	neg	27.8144	23.4646
	S19-1738	weaning pig	6	f	unremarkable	pos	37.711	neg	36.1227	neg
	S19-1753	fattening pig	20	f	unremarkable	pos	29.0971	neg	25.5364	24.3526
